# Supplementary material for: Amyloid Beta-Mediated Changes in Synaptic Function and Spine Number of Neocortical Neurons Depend on NMDA Receptors
Source: Int J Mol Sci. 2021 Jun 11;22(12):6298. doi: 10.3390/ijms22126298 (PMC8231237; doi:10.3390/ijms22126298)
Supplement: Supplementary file 1 [file ijms-22-06298-s001.zip]

Archive with 1 entries (1 files):
- ijms-1228882-supplementary.pdf
